# Supplementary material for: Case report: Two novel compound heterozygous variant of SLC12A3 gene in a gitelman syndrome family and literature review
Source: Front Genet. 2024 Jul 11;15:1391015. doi: 10.3389/fgene.2024.1391015 (PMC11269260; doi:10.3389/fgene.2024.1391015)
Supplement: Supplementary file 1 [file Table2.XLSX]

## Sheet: Sheet1
		Table 3. Patient's Electrolyte Follow-up Results and Medication Details
Patient status	Medication details	Date	Serum(mmol/l)						Date	Random Urine
			K (3.5-5.3)	Na (137-147)	Cl (99-110)	Ca (2.11-2.52)	P (0.85-1.51)	Mg (0.75-1.02)		K(mmol/l) （10.25-52.76）	Na(mmol/l) （40-222）	Cl(mmol/l) （25-221）	Ca(mmol/l) （0.48-5.87）	P(mmol/l) （3.59-26.36）	Mg(mmol/l) （0.5-4.01）	Urine Creatine （μmol/l）
Emergency	No taking medication	20220310	1.64	134.8	98.86	1.89
Upon admission, before treatiment,	No taking medication	20220312	2.53	138.74	96.58	2.33	0.62	0.81
In hospital	only high-salt diet and potassium supplementation	20220315	2.48	141.49	99.67	2.37	0.92	0.81	20220315	56.95	52.88	84.23	0.36	15.09	1.03	3234.96
Follow-up visit after discharge	KCl 3 tablets tid, spironolactone 3 tablets tid.Voglibose 1 tablets tid	20220418	3.59	134.78	93.65	2.58	1.42	0.75	20220418	48.79	89.13	109.27	0.66	7.98	1.56	5191.28
Clinic follow-up	Voglibose、spironolactone and KCL same dose	20220519	3.67	136.58	96.36	2.65	1.51	0.75
Clinic follow-up	Same	20220622	3.38	140.8	94.85	2.55	1.33	0.8
Clinic follow-up	The patient self-reduced the dose of spironolactone from 3 tablets tid to 2 tablets tid, then returned to the original dosage.	20220708	2.94	136.5	96.03	2.52	1.19	0.81
Clinic follow-up	Switched from AGI to SGLT2.	20221220	3.34	138.23	96.22	2.61	1.13	0.67
Clinic follow-up	SGLT2	20231126	3.44	133	94
Clinic follow-up	SGLT2	20240101	3.5	129	88
Clinic follow-up	switched to 2 tablets of metformin once daily and 1 tablet of acarbose three times a day.	20240418	4.15	134	90.8	2.62	1.21	0.69
