# Supplementary material for: Case report: Two novel compound heterozygous variant of SLC12A3 gene in a gitelman syndrome family and literature review
Source: Front Genet. 2024 Jul 11;15:1391015. doi: 10.3389/fgene.2024.1391015 (PMC11269260; doi:10.3389/fgene.2024.1391015)
Supplement: Supplementary file 2 [file Table1.XLS]

## Sheet: Sheet1
	Table 1 Clinical Biochemical and Metabolic Indices of the Patient
	Variable	Test	Reference
		Value	Range
	Blood tests
	Potassium (mmol/L)	2.53*	3.5–5.5
	Sodium (mmol/L)	138.74	137–147
	Chloride (mmol/L)	96.58*	99–110
	Calcium (mmol/L)	2.33	2.15–2.55
	Magnesium (mmol/L)	0.81	0.66–0.99
	Phosphate (mmol/L)	0.62*	0.85–1.51
	Arterial blood gas analysis
	PH	7.47*	7.35–7.45
	PO2 (mmHg)	96.8	83–108
	PCO2 (mmHg)	33.4*	35–45
	Bicarbonate (mmol/L)	27.4*	18–23
	Renin–angiotensin–aldosterone system
	Angiotensin II (pg/mL)(supine)	271.8*	10–160
	Plasma renin activity (ng/mL/h)(supine)	780.01*	4–24
	Plasma aldosterone (ng/mL) (supine)	162.34*	25–129
	Angiotensin II (pg/mL) (upright)	371.08*	40–310
	Plasma renin activity (ng/mL/h)(upright)	1388.71*	4–38
	Plasma aldosterone (ng/mL)(upright)	165.75	49–252
	24-h urine tests
	Potassium (mmol/24 h)	144.25*	25–125
	Calcium (mmol/24 h)	1.36*	2.5–7.5
	Sodium (mmol/24 h)	213.59	130–260
	Phosphate (mmol/24 h)	27.81	22–48
	Magnesium (mmol/24 h)	2.49*	3.0–4.5
	Metabolic factors
	ALT（IU/L）	107.25*	9-50
	AST（U/L）	42.74*	15-40
	r-GT（U/L）	221.87*	10-60
	Glycosylated hemoglobin, %	6.8*	3.9-6.0
	CK（U/L）	351.58*	50-310
	Total cholesterol (mmol/L)	6.37*	2.9-5.17
	Triglyceride (mmol/L)	3.7*	0.22-1.7
	LDL-c (mmol/L)	4.14*	0-3.36
	HDL-c (mmol/L)	1.13	0.9-2.19
	blood uric acid (μmol/L)	515*	208-428
	Table 2. Father's electrolytes results
	Arterial blood gas analysis
	PH	7.38	7.35–7.45
	cHCO3-（mmol/l）	28.2	22.5–26.9
	SBE,c (mmol/l)	7.0*	-3.0-2.0
	Bicarbonate (mmol/L)	29	20–31
	Blood tests
	Potassium (mmol/L)	3.32*	3.5–5.5
	Sodium (mmol/L)	140.64	137–147
	Chloride (mmol/L)	101.78	99–110
	Calcium (mmol/L)	2.28	2.15–2.55
	Magnesium (mmol/L)	0.8	0.66–0.99
	Phosphate (mmol/L)	1.14	0.85–1.51
	Subsequent urine
	Potassium (mmol/L)	57.76*	10.25–52.76
	Sodium (mmol/L)	49.94	40–222
	Chloride (mmol/L)	61.4	25–221
	Calcium (mmol/L)	1.82	0.48–5.87
	Phosphate (mmol/L)	19.41	3.59–26.36
	Magnesium (mmol/L)	2.94	0.5–4.01
	Urine Creatinine (μmol/L)	17388.2
